# Supplementary material for: Exploring the Unmet Needs of Young Adults with Stroke in Australia: Can Technology Help Meet Their Needs? A Qualitative Study
Source: Int J Environ Res Public Health. 2023 Jul 26;20(15):6450. doi: 10.3390/ijerph20156450 (PMC10418600; doi:10.3390/ijerph20156450)
Supplement: Supplementary file 1 [file ijerph-20-06450-s001.zip]

Archive with 2 entries (2 files):
- Supplementary File S1- Interview guide.pdf
- Supplementary File S2_COREQ_Checklist.pdf
